# Supplementary material for: A pan-gene catalogue of Asian cultivated rice
Source: bioRxiv. 2025 Feb 20:2025.02.17.638606. Preprint. [Version 1] doi: 10.1101/2025.02.17.638606 (PMC11870543; doi:10.1101/2025.02.17.638606)
Supplement: Supplement 1 — Supplementary table S1. Matrix of pan-genes containing transcript identifiers. Supplementary table S2. Quality control statistics of pan-genes. Supplementary table S3. Positions of genes within pan-gene clusters and pseudo-positions of pan-genes. Supplementary table S4. Proportions of genomes of varietal groups - Japonica, Aromatic, Aus, Indica within each pan-gene. Supplementary table S5. Summary of protein domains of pan-genes and respective representative domain information. Supplementary table S6. Inconsistent pan-genes with member proteins lacking the most common InterPro or Pfam domain. Supplementary table S7. Parameters used to generate the rice pan-proteome map. [file media-1.gz]

Archive with 7 entries (7 files):
- Supplementary table S1.txt
- Supplementary table S2.txt
- Supplementary table S3.txt
- Supplementary table S4.txt
- Supplementary table S5.txt
- Supplementary table S6.xlsx
- Supplementary table S7.txt
