# Supplementary material for: A pan-gene catalogue of Asian cultivated rice
Source: bioRxiv. 2025 Feb 20:2025.02.17.638606. Preprint. [Version 1] doi: 10.1101/2025.02.17.638606 (PMC11870543; doi:10.1101/2025.02.17.638606)
Supplement: Supplement 1 — Supplementary table S1. Matrix of pan-genes containing transcript identifiers. Supplementary table S2. Quality control statistics of pan-genes. Supplementary table S3. Positions of genes within pan-gene clusters and pseudo-positions of pan-genes. Supplementary table S4. Proportions of genomes of varietal groups - Japonica, Aromatic, Aus, Indica within each pan-gene. Supplementary table S5. Summary of protein domains of pan-genes and respective representative domain information. Supplementary table S6. Inconsistent pan-genes with member proteins lacking the most common InterPro or Pfam domain. Supplementary table S7. Parameters used to generate the rice pan-proteome map. [file media-1.gz › Supplementary table S7.txt]

Dataset	Experiment name	MS Runs	Spectra ID'd	Distinct Peptides	Cumulative Peptides	Distinct Canonical Proteins	Pubmed Id	Instrument Name	Variable modifications	Fixed modifications	Precursor tol	Frag Tol
PXD008069	Orzya_sativa_Dongjin_leaves_label_free	36	739,325	38,958	38,957	2,910	29970347	Q Exactive Plus	15.9949 (MW); 42.0106 (protein N-term); -17.026549 (peptide N-terminal QC); -18.010565 (peptide N-terminal E); 0.984016 NQ)	57.021464 (C)	10 ppm	10 ppm
PXD010313	oryza_sativa_Nipponbare_seeds_plasma_membrane	32	56,493	20,132	52,855	2,161	30410018	LTQ Orbitrap Velos	15.9949 (MW); 42.0106 (protein N-term); -17.026549 (peptide N-terminal QC); -18.010565 (peptide N-terminal E); 0.984016 NQ)	57.021464 (C)	10 ppm	0.5 Da
PXD013213	oryza_sativa_Kitaake_leaf	35	573,795	37,954	68,516	3,280	32191846	LTQ Orbitrap	15.9949 (MW); 42.0106 (protein N-term); -17.026549 (peptide N-terminal QC); -18.010565 (peptide N-terminal E); 0.984016 NQ)	57.021464 (C)	10 ppm	0.5 Da
PXD014979	oryza_sativa_Qijing_seedling_TMT	54	322,111	59,521	99,437	5,706	31771294	Q Exactive Plus	15.9949 (MW); 42.0106 (protein N-term); -17.026549 (peptide N-terminal QC); -18.010565 (peptide N-terminal E); 0.984016 NQ); 229.162930 (peptide N-terminus, S)	57.021464 (C); 229.162930 (K)	20 ppm	20 ppm
PXD017187	oryza_sativa_nipponbare_seedling_TMT	42	363,049	73,035	123,403	6,218	32275888	Orbitrap Fusion	15.9949 (MW); 42.0106 (protein N-term); -17.026549 (peptide N-terminal QC); -18.010565 (peptide N-terminal E); 0.984016 NQ); 229.162930 (peptide N-terminus, S)	57.021464 (C); 229.162930 (K)	20 ppm	20 ppm
PXD017967	oryza_sativa_itraq_panicle_blast	24	344,163	61,711	136,354	5,918	26467468	Orbitrap Fusion	15.9949 (MW); 42.0106 (protein N-term); 144.102063 (peptide N-terminus)	57.021464 (C); 144.102063 (K)	20 ppm	20 ppm
PXD018197	orzya_sativa_Nipponbare_rootleaf_plasmamembrane	26	105,493	18,096	140,877	1,610	32977500	Orbitrap Elite	15.9949 (MW); 42.0106 (protein N-term); -17.026549 (peptide N-terminal QC); -18.010565 (peptide N-terminal E); 0.984016 NQ)	57.021464 (C)	10 ppm	0.5 Da
PXD021450	oryza_sativa_kitaake_aleurone_cytosole	48	757,050	52,041	165,424	3,036	33771868	Q Exactive HF	15.9949 (MW); 42.0106 (protein N-term); -17.026549 (peptide N-terminal QC); -18.010565 (peptide N-terminal E); 0.984016 NQ)	57.021464 (C)	10 ppm	10 ppm
PXD022357	orzya_sativa_Kitaake_aleurone_subaleurone	213	1,300,707	61,321	170,763	3,252	34270775	Q Exactive HF	15.9949 (MW); 42.0106 (protein N-term); -17.026549 (peptide N-terminal QC); -18.010565 (peptide N-terminal E); 0.984016 NQ)	57.021464 (C)	10 ppm	10 ppm
PXD025132	Oryza_sativa_Dongjin_leaf_microsome	42	692,171	42,728	173,584	4,196	34567038	Q Exactive	15.9949 (MW); 42.0106 (protein N-term); -17.026549 (peptide N-terminal QC); -18.010565 (peptide N-terminal E); 0.984016 NQ)	57.021464 (C)	10 ppm	10 ppm
PXD026348	Oryza_sativa_leaf_TMT	8	64,992	32,010	177,278	3,684	34372692	Orbitrap Fusion Lumos	15.9949 (MW); 42.0106 (protein N-term); -17.026549 (peptide N-terminal QC); -18.010565 (peptide N-terminal E); 0.984016 NQ); 229.162930 (peptide N-terminus, S)	57.021464 (C); 229.162930 (K)	20 ppm	20 ppm
PXD027569	Japonica_Dongjin_infected_label_free_leaf	4	89,007	10,732	177,611	1,191	34979446	Q Exactive	15.9949 (MW); 42.0106 (protein N-term); -17.026549 (peptide N-terminal QC); -18.010565 (peptide N-terminal E); 0.984016 NQ)	57.021464 (C)	10 ppm	10 ppm
PXD027569	Japonica_Dongjin_mock_label_free_leaf	5	106,343	11,156	177,700	1,186	34979446	Q Exactive	15.9949 (MW); 42.0106 (protein N-term); -17.026549 (peptide N-terminal QC); -18.010565 (peptide N-terminal E); 0.984016 NQ)	57.021464 (C)	10 ppm	10 ppm
PXD027569	Japonica_Hwayeong_infected_label_free_leaf	6	7,348	1,458	177,721	161	34979446	Q Exactive	15.9949 (MW); 42.0106 (protein N-term); -17.026549 (peptide N-terminal QC); -18.010565 (peptide N-terminal E); 0.984016 NQ)	57.021464 (C)	10 ppm	10 ppm
PXD027569	Japonica_Hwayeong_mock_label_free_leaf	6	34,239	5,687	177,732	591	34979446	Q Exactive	15.9949 (MW); 42.0106 (protein N-term); -17.026549 (peptide N-terminal QC); -18.010565 (peptide N-terminal E); 0.984016 NQ)	57.021464 (C)	10 ppm	10 ppm
PXD028545	Oryza_sativa_JaponicaHeiSu_leaves_itraq	10	96,042	11,955	178,837	1,377	35548300	Q Exactive	15.9949 (MW); 42.0106 (protein N-term); 144.102063 (peptide N-terminus)	57.021464 (C); 144.102063 (K)	10 ppm	10 ppm
PXD028712	Oryza_sativa_roots	64	787,648	18,781	180,185	1,561	35009065	Orbitrap Fusion Lumos	15.9949 (MW); 42.0106 (protein N-term); -17.026549 (peptide N-terminal QC); -18.010565 (peptide N-terminal E); 0.984016 NQ)	57.021464 (C)	10 ppm	10 ppm
PXD028712	Oryza_sativa_shoots	8	145,322	11,099	180,463	942	35009065	Orbitrap Fusion Lumos	15.9949 (MW); 42.0106 (protein N-term); -17.026549 (peptide N-terminal QC); -18.010565 (peptide N-terminal E); 0.984016 NQ)	57.021464 (C)	10 ppm	10 ppm
PXD030428	Oryza_sativa_leaf_stress-response_TMT	51	323,788	54,389	184,449	4,608	35163659	Q Exactive	15.9949 (MW); 42.0106 (protein N-term); -17.026549 (peptide N-terminal QC); -18.010565 (peptide N-terminal E); 0.984016 NQ); 229.162930 (peptide N-terminus, S)	57.021464 (C); 229.162930 (K)	20 ppm	20 ppm
PXD031352	Orzya_sativa_Kasalath_TMT	8	103,184	26,111	187,291	2,236	35650544	Q Exactive HF-X	15.9949 (MW); 42.0106 (protein N-term); -17.026549 (peptide N-terminal QC); -18.010565 (peptide N-terminal E); 0.984016 NQ); 229.162930 (peptide N-terminus, S)	57.021464 (C); 229.162930 (K)	20 ppm	20 ppm
PXD031497	orzyza_sativa_Nipponbare_seedling_TMT	12	178,943	65,040	198,220	6,225	36340382	Q Exactive HF	15.9949 (MW); 42.0106 (protein N-term); -17.026549 (peptide N-terminal QC); -18.010565 (peptide N-terminal E); 0.984016 NQ); 229.162930 (peptide N-terminus, S)	57.021464 (C); 229.162930 (K)	20 ppm	20 ppm
PXD032689	oryza_sativa_Dongjin_microsome_membrane_TMT	72	1,801,926	71,728	204,324	5,895	35914717	Q Exactive	15.9949 (MW); 42.0106 (protein N-term); -17.026549 (peptide N-terminal QC); -18.010565 (peptide N-terminal E); 0.984016 NQ); 229.162930 (peptide N-terminus, S)	57.021464 (C); 229.162930 (K)	20 ppm	20 ppm
PXD033343	Oryza_sativa_IR64_Azucena_root_tips_TMT	68	705,159	112,265	230,700	7,384	35920597	Q Exactive	15.9949 (MW); 42.0106 (protein N-term); -17.026549 (peptide N-terminal QC); -18.010565 (peptide N-terminal E); 0.984016 NQ); 229.162930 (peptide N-terminus, S)	57.021464 (C); 229.162930 (K)	20 ppm	20 ppm
